# Supplementary material for: Synergy: A Web Resource for Exploring Gene Regulation in Synechocystis sp. PCC6803
Source: PLoS One. 2014 Nov 24;9(11):e113496. doi: 10.1371/journal.pone.0113496 (PMC4242644; doi:10.1371/journal.pone.0113496)
Supplement: File S2 — Number of coding regions vs. genome size for the organisms used during the phylogenetic footprinting. (XLS) [file pone.0113496.s002.xls]

## Sheet: Sheet1
Organism	Coding regions	Genome size (Mb)
Synechocystis PCC6803 uid57659	3570	3.57
Acaryochloris marina MBIC11017 uid 58167	8379	6.5
Cyanothece ATCC 51142 uid59025	5304	4.93
Cyanothece PCC 7424 uid59025	5710	5.94
Cyanothece PCC 7425 uid59435	5327	5.37
Cyanothece PCC 7822 uid52547	6642	6.1
Cyanothece PCC 8801 uid59027	4367	4.68
Cyanothece PCC 8802 uid59143	4444	4.67
Microcystis aeruginosa NIES-843 uid59101	6312	5.84
Synechococcus CC9311 uid58123	2892	2.61
Synechococcus CC9605 uid58319	2645	2.51
Synechococcus CC9902 uid58323	2306	2.23
Synechococcus JA-2-3B’a(2-13) uid58537	2862	3.05
Synechococcus JA-3-3Ab uid58535	2760	2.93
Synechococcus PCC 7002 uid59137	3187	3
Synechococcus RCC307 uid61609	2531	2.22
Synechococcus WH 7803 uid61607	2533	2.37
Synechococcus WH 8102 uid61581	2519	2.43
Synechococcus elongatus PCC 6301 uid58235	2522	2.7
Synechococcus elongatus PCC 7942 uid58045	2662	2.7
Thermosynechococcus elongatus BP-1 uid 57907	2476	2.59
cyanobacterium UCYN-A uid43697	1198	1.44
Total	83148	80.38
Chroococcales genomes used in the phylogenetic footprinting. The organism names were taken from NCBI (http://www.ncbi.nlm.nih.gov/)
